# Supplementary material for: Phenotypic Diversity of Lactobacillus casei Group Isolates as a Selection Criterion for Use as Secondary Adjunct Starters
Source: Microorganisms. 2020 Jan 17;8(1):128. doi: 10.3390/microorganisms8010128 (PMC7022476; doi:10.3390/microorganisms8010128)
Supplement: Supplementary file 1 [file microorganisms-08-00128-s001.zip]

Archive with 3 entries (3 files):
- Supplementary Table 2.docx
- Supplementary Figure 1.docx
- Supplementary Table 1.docx
